# Supplementary material for: History of Biological Databases, Their Importance, and Existence in Modern Scientific and Policy Context
Source: Genes (Basel). 2025 Jan 18;16(1):100. doi: 10.3390/genes16010100 (PMC11765253; doi:10.3390/genes16010100)
Supplement: Supplementary file 1 [file genes-16-00100-s001.zip]

Archive with 1 entries (1 files):
- genes-3432121-supplementary.pdf
